# Supplementary material for: Biostimulation as a Means for Optimizing Fruit Phytochemical Content and Functional Quality of Tomato Landraces of the San Marzano Area
Source: Foods. 2021 Apr 23;10(5):926. doi: 10.3390/foods10050926 (PMC8145630; doi:10.3390/foods10050926)
Supplement: Supplementary file 1 [file foods-10-00926-s001.zip]

Archive with 1 entries (1 files):
- foods-1164402-supplementary.pdf
